# Supplementary material for: Effect of Different Exercise Modalities on Inflammatory Markers in Individuals with Depressive Disorder: A Systematic Review and Meta-Analysis
Source: Life (Basel). 2025 Sep 16;15(9):1452. doi: 10.3390/life15091452 (PMC12472113; doi:10.3390/life15091452)
Supplement: Supplementary file 1 [file life-15-01452-s001.zip]

Archive with 3 entries (3 files):
- Supplementary File S1 (Figures and Tables).pdf
- Supplementary File S2 (PRISMA_2020_checklist).pdf
- Supplementary Table S9(Supplementary study-level data and intervention characteristics).xlsx
