# Supplementary material for: Effect of Different Exercise Modalities on Inflammatory Markers in Individuals with Depressive Disorder: A Systematic Review and Meta-Analysis
Source: Life (Basel). 2025 Sep 16;15(9):1452. doi: 10.3390/life15091452 (PMC12472113; doi:10.3390/life15091452)
Supplement: Supplementary file 1 [file life-15-01452-s001.zip › Supplementary Table S9(Supplementary study-level data and intervention characteristics).xlsx]

## Sheet: Sheet1
	Exercise group			Control group
Depressive symptom	Δmean	ΔSD	Total	Δmean	ΔSD	Total	Pubyear	Intensity	Duration	Frequnency	Severity of depression	Age	≤50	Sex(Female/overall)	≤50%（female）	Exercise type	Aerobic exercise	Presence or Absence of Comorbidities	Notes	co-treatments	Medication	Notes
Ng2022	-5.76	8.3549	95	-1.45	7.09	93	2016	low	12WKs	3/W	mild-moderate	55.49	N	0.7872	N	Mind-Body Exercises	Y	Y	sleep disorders	N	NA	No use of antidepressant or sleep medications; other [medications/conditions] unknown.
Abd El-Kader2016a	-1.88	2.81981	20	0.14	2.52482	20	2017	moderate	8WKs	3/W	mild	69.035	N	0.275	Y	Traditional Aerobic Exercises	Y	Y	Alzheimer's disease	NA	NA
Vučić Lovrenčić 2015	-3	8.56329	66	-1.6	9.02663	69	2018	low	48WKs	6/W	moderate	58.15	N	0.5407	N	Mixed exercise	Y	Y	Type 2 diabetes mellitus	diabetes reeducation	Y	Statin、Insulin + OHA use
Redwine2020	-3.5	5.56776	24	-1	6	24	2016	moderate	16WKs	2/W	mild	65	N	0.105	Y	Mind-Body Exercises	Y	Y	Stage C symptomatic HF (both preserved (HFpEF) and reduced (HFrEF) ejection fraction subtypes)	neurohormonal blocking agents and diuretics	Y	on stable doses of neurohormonal blocking agents and diuretics for at least 3 months
Lavretsky 2011	-12.7	3.04138	36	-10.3	3.85746	37	2011	moderate	10WKs	1/W	major	70	N	0.6164	N	Mind-Body Exercises	Y	N	N	10 mg of escitalopram per day	Y	10 mg of escitalopram per day
Euteneuer 2017	-13.3	11.9252	34	-2.7	10.4933	30	2022	low	16WKs	4/W	major	37.3	Y	0.4844	Y	Mixed exercise	Y	N	N	individual manualized psychotherapy	N
Paolucci 2018	-1	8.35404	18	6.4	10.7699	18	2013	high	6WKs	3/W	mild-moderate	21	Y	0.72	N	HIIT	N	N	N	N	NA
Hennings2013	-3.44	9.66039	38	-0.21	3.17511	48	2020	moderate	4WKs	7/W	major	34.51	Y	0.636	N	Mixed exercise	Y	N	N	Antidepressant medication	Y
Abd El-Kader2016b	-3.02	2.0436	40	0.22	2.4095	40	2015	high	12WKs	3/W	mild	34.17	Y	0.3375	Y	Traditional Aerobic Exercises	Y	Y	moderate severity of chronic obstructive pulmonary disease (COPD)	NA	NA
Yuenyongchaiwat2022	-2.85	3.7096	30	-0.31	5.22357	30	2022	low	12WKs	5/W	mild	71.7	N	0.9	N	Mixed exercise	Y	Y	sarcopenia	Escitalopram	Y	Escitalopram
Lucibello2020	-3.7	8.28191	25	-4.9	10.4231	21	2020	high	9WKs	3/W	mild-moderate	19.8	Y	0.63	N	HIIT	N	N	N	NA	NA
Inflammatory level
2.1.1 CRP (mg/L)	Δmean	ΔSD	total	Δmean	ΔSD	Total
Abd El-Kader2016b	-5.49	2.93714	40	0.33	3.45588	40	2015	high	12WKs	3/W	mild	34.17		0.3375	Y	Traditional Aerobic Exercises		Y	moderate severity of chronic obstructive pulmonary disease (COPD)	NA	NA
Paolucci 2018	0.03	0.705337	18	-0.02	0.79	18	2022	high	6WKs	3/W	mild-moderate	21		0.72	N	HIIT		N	N	N	NA
Euteneuer 2017	0	1.41775	34	0.2	2	30	2022	low	16WKs	4/W	major	37.3		0.4844	Y	Mixed exercise		N	N	individual manualized psychotherapy	N
Lavretsky 2011	-1.1	2.19317	36	-0.4	2.20681	37	2011	moderate	10WKs	1/W	major	70		0.6164	N	Mind-Body Exercises		N	N	10 mg of escitalopram per day	Y
Redwine2020	0.8	4.61303	18	0.2	2.74955	18	2016	moderate	16WKs	2/W	mild	65		0.105	Y	Mind-Body Exercises		Y	Stage C symptomatic HF (both preserved (HFpEF) and reduced (HFrEF) ejection fraction subtypes)	neurohormonal blocking agents and diuretics	Y
Vučić Lovrenčić 2015	-0.02	0.43715	57	-0.11	0.400375	57	2018	low	48WKs	6/W	moderate	58.15		0.5407	N	Mixed exercise		Y	Type 2 diabetes mellitus	diabetes reeducation	Y
2.1.2 IL-6 (pg/mL)																			N		Y
Abd El-Kader2016b	-2.92	2.26179	40	0.18	2.63513	40	2015	high	12WKs	3/W	mild	34.17		0.3375	Y	Traditional Aerobic Exercises		Y	moderate severity of chronic obstructive pulmonary disease (COPD)	NA	NA
Hennings2013	-0.14	2.35822	38	-0.08	1.63707	48	2020	moderate	4WKs	7/W	major	34.51		0.636	N	Mixed exercise		N	N	Antidepressant medication	Y
Rethorst2013	-0.17	0.687241	33	-0.08	0.675352	40	2013	low	12WKs		major	47.51		0.525	N	Mixed exercise		N	N	a single SSRI	Y	a single SSRI
Paolucci 2018	0.05	0.405832	18	-0.02	0.295127	18	2013	high	6WKs	3/W	mild-moderate	21		0.72	N	HIIT		N	N	N	NA
Euteneuer 2017	3.5	10.0255	34	-0.8	3.31512	30	2022	low	16WKs	4/W	major	37.3		0.4844	Y	Mixed exercise		N	N	individual manualized psychotherapy	N
Redwine2020	0.5	1.21655	18	0	0.7	18	2016	moderate	16WKs	2/W	mild	65		0.105	Y	Mind-Body Exercises		Y	Stage C symptomatic HF (both preserved (HFpEF) and reduced (HFrEF) ejection fraction subtypes)	neurohormonal blocking agents and diuretics	Y	on stable doses of neurohormonal blocking agents and diuretics for at least 3 months
Abd El-Kader2016a	-1.23	1.51225	20	0.15	1.49523	20	2017	moderate	8WKs	3/W	mild	69.035		0.275	Y	Traditional Aerobic Exercises		Y	Alzheimer's disease	NA	NA
Ng2022	-0.25	0.616117	95	0.11	0.779487	93	2016	low	12WKs	3/W	mild-moderate	55.49		0.7872	N	Mind-Body Exercises		Y	sleep disorders	N	NA	No use of antidepressant or sleep medications; other [medications/conditions] unknown.
Lucibello 2020	-0.4	8.86115	25	-1.98	9.71391	21	2020	high	9WKs	3/W	mild-moderate	19.8		0.63	N	HIIT		N	N	NA	NA
Yuenyongchaiwat2022	-0.02	2.29497	30	0.55	5.24369	30	2022	low	12WKs	5/W	mild	71.7		0.9	N	Mixed exercise		Y	sarcopenia	Escitalopram	Y	Escitalopram
2.1.3 TNF-α (pg/mL)
Rethorst2013	0.01	1.63009	33	-0.32	1.68876	39	2013	low	12WKs	NA	major	47.51		0.525	N	Mixed exercise		N	N	a single SSRI	Y	a single SSRI
Imboden2021	0.7	8.77097	22	-0.6	8.15414	20	2021	moderate	6WKs	3/W	moderate	39.9		0.4762	Y	Traditional Aerobic Exercises		N	SSRI or selective serotonine-norepinephrine-reuptake-inhibitors (SNRI)		Y	Pharmacological treatment was limited to antidepressant treatment with SSRI or selective serotonine-norepinephrine-reuptake-inhibitors (SNRI) with lithium as a possible augmentation strategy.
Paolucci 2018	-0.01	0.219317	18	0.01	0.175214	18	2013	high	6WKs	3/W	mild-moderate	21		0.72	N	HIIT		N	N	N	NA
Redwine2020	-0.3	1.2	18	-4.3	1.13578	18	2016	moderate	16WKs	2/W	mild	65		0.105	Y	Mind-Body Exercises		Y	Stage C symptomatic HF (both preserved (HFpEF) and reduced (HFrEF) ejection fraction subtypes)	neurohormonal blocking agents and diuretics	Y	on stable doses of neurohormonal blocking agents and diuretics for at least 3 months
Abd El-Kader2016a	-0.51	0.798812	20	0.24	1.01946	20	2017	moderate	8WKs	3/W	mild	69.035		0.275	Y	Traditional Aerobic Exercises		Y	Alzheimer's disease	NA	NA
Lucibello2020	0.5	6.26019	25	0	10.5702	21	2020	high	9WKs	3/W	mild-moderate	19.8		0.63	N	HIIT		N	N	NA	NA
Yuenyongchaiwat2022	-22.16	31.8255	30	-3.21	45.387	30	2022	low	12WKs	5/W	mild	71.7		0.9	N	Mixed exercise		Y	sarcopenia	Escitalopram	Y	Escitalopram
